# Supplementary material for: Adjustable Parameters and the Effectiveness of Adjunct Robot-Assisted Gait Training in Individuals with Chronic Stroke
Source: Int J Environ Res Public Health. 2022 Jul 4;19(13):8186. doi: 10.3390/ijerph19138186 (PMC9265951; doi:10.3390/ijerph19138186)
Supplement: Supplementary file 1 [file ijerph-19-08186-s001.zip]

Archive with 1 entries (1 files):
- ijerph-1713718-supplementary.pdf
